# Supplementary material for: Conservation and diversification of small RNA pathways within flatworms
Source: BMC Evol Biol. 2017 Sep 11;17:215. doi: 10.1186/s12862-017-1061-5 (PMC5594548; doi:10.1186/s12862-017-1061-5)
Supplement: Supplementary file 1 — C. elegans small non-coding RNA pathway genes used for homology search. Table S2. Ribonuclease III genes identified in flatworms. Table S3. Argonaute genes identified in flatworms. Table S4. microRNA pathway genes detected in flatworms. Table S5. Exogenous RNA interference pathway genes detected in flatworms. Table S6. Endogenous RNA interference pathway genes detected in flatworms. Table S7. Amplification pathway genes detected in flatworms. Table S8. RNA interference spreading signal genes detected in flatworms. Table S9. Chromatin remodeling genes associated to RNA interference detected in flatworms. (XLSX 47 kb) [file 12862_2017_1061_MOESM1_ESM.xlsx]

## Sheet: S1. C.elegans query genes
Table S1.C. eleganssmall non-coding RNA pathway genes used for homology search.
GENE	GENE_ID	PATHWAY#	COMPLEX*	PROTEIN NAME	FUNCTION	REFERENCE	DOI
DCR-1	K12H4.8	ALL	Dicer	Dicer-1	RNase III	(Duchaine et al. 2006)	10.1016/j.cell.2005.11.036
AIN-1	C06G1.4.1	MIR	miRISC	Alg-1 INteracting protein-1/GW182	Deadenilation and decapping	(Kuzuoglu-Öztürk et al. 2012)	10.1093/nar/gks218
AIN-2	B0041.2a.1	MIR	miRISC	Alg-1 INteracting protein-2/GW182		(Zhang et al. 2007)	10.1016/j.molcel.2007.09.014
ALG-1	F48F7.1b	MIR	miRISC	Argonaute Like Gene-1	miRISC Argonaute	(Grishok et al. 2001)	10.1016/S0092-8674(01)00431-7
ALG-2	T07D3.7a	MIR	miRISC	Argonaute Like Gene-2	miRISC Argonaute	(Grishok et al. 2001)	10.1016/S0092-8674(01)00431-7
CGH-1	C07H6.5.1	MIR	miRISC	Conserved Germline Helicase	DEAD box-helicase	(Hammell et al. 2009)	10.1016/j.cell.2009.01.053
DRSH-1	F26E4.10a	MIR	MPC	Drosha-1	Nuclear RNase III	(Newman and Hammond 2010)	10.1101/gad.1919710
GLD-1	T23G11.3.1	MIR	miRISC	defective in Germ Line Development	RNA binding protein	( Fischer 2010)	10.1016/j.biocel.2010.03.006
NHL-2	F26F4.7	MIR	miRISC	NHL domain containing	RING (E3 activity), ZINC finger motif (interact with E2 enzymes), NHL domain	(Hammell et al. 2009)	10.1016/j.cell.2009.01.053
PASH-1	T22A3.5	MIR	MPC	Pasha-1	dsRNA binding protein	(Newman and Hammond 2010)	10.1101/gad.1919710
XPO-1	ZK742.1a.1	MIR		eXPOrtin	nuclear exporter protein	(Büssing et al. 2010)	10.1038/emboj.2010.82
TSN-1	F10G7.2	MIR/ExoR	RISC	Tudor Similar Nuclease	Homologue to micrococcal nuclease	(Caudy et al. 2003)	10.1038/nature01956
VIG-1	F56D12.5a	MIR/ExoR	RISC	Vasa Intronic Gene-1	dsRNA binding protein	(Caudy et al. 2002)	10.1101/gad.1025202
DRH-1	F15B10.2	ExoR	Dicer	Dicer Related Helicase-1	DEAD box-helicase	(Tabara et al. 2002)	10.1016/S0092-8674(02)00793-6
MUT-7	ZK1098.8	ExoR		MUTator-7	Exoribonuclease	(Tops et al. 2005)	10.1093/nar/gki183
RDE-1	K08H10.7	ExoR	siRISC	RNAi Deficient-1	Argonaute	(Tabara et al. 2002)	10.1016/S0092-8674(02)00793-6
RDE-2	F21C3.4a	ExoR		RNAi Deficient-2	In complex with MUT-7	(Tops et al. 2005)	10.1093/nar/gki183
RDE-4	T20G5.11	ExoR	Dicer	RNAi Deficient-4	dsRNA binding protein	(Tabara et al. 2002)	10.1016/S0092-8674(02)00793-6
SID-1	C04F5.1	ExoR	Sist	Systemic rna Interference Defective-1	dsRNA uptake	(van Roessel and Brand 2004)	10.1186/gb-2004-5-2-208
SID-2	ZK520.2	ExoR	Sist	Systemic rna Interference Defective-2	dsRNA uptake	(McEwan et al. 2012)	10.1016/j.molcel.2012.07.014
XRN-1	Y39G8C.1	ExoR	siRISC	XRN ribonuclease related	Exonuclease	(Orban and Izaurralde 2005)	10.1261/rna.7231505
DRH-3	D2005.5	EndR	ERI	Dicer Related Helicase-3	Helicase of ERI complex	(Gu et al. 2009)	10.1016/j.molcel.2009.09.020
ERGO-1	R09A1.1.1	EndR	ERI	Endogenous Rnai deficient arGOnaute	ERI complex argonaute	(Jamalkandi and Masoudi-Nejad 2011)	10.1007/s10142-011-0236-1
ERI-1	T07A9.5a	EndR	ERI	Enhanced RnaI-1	Exonuclease	(Pavelec et al. 2009)	10.1534/genetics.109.108134
ERI-3	W09B6.3	EndR	ERI	Enhanced RnaI-3	siRNase	(Pavelec et al. 2009)	10.1534/genetics.109.108134
ERI-5	Y38F2AR.1	EndR	ERI	Enhanced RnaI-5	Tudor-domain containing protein	(Pavelec et al. 2009)	10.1534/genetics.109.108134
ERI-6	C41D11.1a	EndR	ERI	Enhanced RnaI-6	Helicase	( Fischer et al. 2008)	10.1038/nature07274.Trans
RRF-3	F10B5.7	EndR	ERI	Rna Dependent polymerase Family	endoRdRP	(Pavelec et al. 2009)	10.1534/genetics.109.108134
ERI-7	C41D11.7	EndR	ERI	Enhanced RnaI-7	Helicase	( Fischer et al. 2008)	10.1038/nature07274.Trans
CSR-1	F20D12.1a	Amp	SecS	Chromosome Segregation and Rnai deficient	Argonaute, Chromosome segregation and secondary-RNAi	(Aoki et al. 2007)	10.1038/sj.emboj.7601910
EGO-1	F26A3.3	Amp	RdRP	Enhancer of Glp-One	RdRP in germline	(Maida and Masutomi 2011)	10.1515/BC.2011.035
F58G1.1	F58G1.1	Amp	2ryAgo	Worm ArGOnaute 4	Secondary Argonaute	(Hutvagner and Simard 2008)	10.1038/nrm2321
MUT-14	C14C11.6.1	Amp	SecS	MUTator-14	DEAD box RNA helicase	(Zhang et al. 2011)	10.1073/pnas.1018695108
MUT-16	B0379.3a	Amp	SecS	MUTator-16	Transposon silencing	(Zhang et al. 2011)	10.1073/pnas.1018695108
PIR-1	T23G7.5a.1	Amp	RdRP	Phosphatase Interacting with Rna/rnp	Dual specificity Phosphatase	(Duchaine et al. 2006)	10.1016/j.cell.2005.11.036
PPW-1	C18E3.7c	Amp	2ryAgo	PAZ/PIWI domain containing-1	Secondary argonaute	(Hutvagner and Simard 2008)	10.1038/nrm2321
PPW-2	Y110A7A.18	Amp	2ryAgo	PAZ/PIWI domain containing-2	Secondary argonaute	(Hutvagner and Simard 2008)	10.1038/nrm2321
RDE-3	K04F10.6a	Amp	SecS	RNAi Deficient-3	Polymerase beta nuclotidyl transferace	(Chen et al. 2005)	10.1016/j.cub.2005.01.009
RRF-1	F26A3.8	Amp	RdRP	Rna Dependent polymerase Family	RdRP in somatic line	(Maida and Masutomi 2011)	10.1515/BC.2011.035
RRF-2	M01G12.12	Amp	RdRP	Rna Dependent polymerase Family		(Maida and Masutomi 2011)	10.1515/BC.2011.035
RSD-2	F52G2.2a	Amp	Sist	Rna Spreading Defective-2	Spreading of silencing signal	( Jamalkandi and Masoudi-Nejad 2011)	10.1007/s10142-011-0236-1
RSD-3	C34E11.1.1	Amp	Sist	Rna Spreading Defective-3	Spreading of silencing signal	( Jamalkandi and Masoudi-Nejad 2011)	10.1007/s10142-011-0236-1
RSD-6	F16D3.2	Amp	Sist	Rna Spreading Defective-6	Spreading of silencing signal	( Jamalkandi and Masoudi-Nejad 2011)	10.1007/s10142-011-0236-1
SAGO-1	K12B6.1	Amp	2ryAgo	Synthetic secondary siRNA-deficient ArGOnaute mutant-1	Secondary argonaute	(Hutvagner and Simard 2008)	10.1038/nrm2321
SAGO-2	F56A6.1a	Amp	2ryAgo	Synthetic secondary siRNA-deficient ArGOnaute mutant-2	Secondary argonaute	(Hutvagner and Simard 2008)	10.1038/nrm2321
SMG-2	Y48G8AL.6	Amp		Suppresor with Morphological effect on Genitalia-2	Initiates and maintains secondary RNA	(Mango 2001)	10.1016/S0168-9525(01)02479-9
SMG-5	W02D3.8	Amp		Suppresor with Morphological effect on Genitalia-5	Initiates and maintains secondary RNA	(Mango 2001)	10.1016/S0168-9525(01)02479-9
SMG-6	Y54F10AL.2a	Amp		Suppresor with Morphological effect on Genitalia-6	Initiates and maintains secondary RNA	(Mango 2001)	10.1016/S0168-9525(01)02479-9
GFL-1	M04B2.3	ChR		human GAS41 Like	Chromatin remodeling	(Kim et al. 2005)	10.1126/science.1109267
HEN-1	C02F5.6a	ChR		HEsitatioN behavior	RNA methylation	(Montgomery et al. 2012)	10.1371/journal.pgen.1002616
HPL-1	K08H2.6	ChR		Heterochromatin Protein Like -1	HP1 homolog	( Jamalkandi and Masoudi-Nejad 2011)	10.1007/s10142-011-0236-1
MES-2	R06A4.7	ChR	PC	Maternal Effect Sterile-2	Polycomb group protein	(Gaydos et al. 2012)	10.1016/j.celrep.2012.09.019
MES-3	F54C1.3a	ChR	PC	Maternal Effect Sterile-3	Polycomb group protein	(Gaydos et al. 2012)	10.1016/j.celrep.2012.09.019
MES-6	C09G4.5	ChR	PC	Maternal Effect Sterile-6	Polycomb group protein	(Gaydos et al. 2012)	10.1016/j.celrep.2012.09.019
MRG-1	Y37D8A.9a.1	ChR		Mortality factor Related Gene	Chromodomain-containig protein	(Fischer 2010)	10.1016/j.biocel.2010.03.006
NRDE-3	R04A9.2	ChR		NRDE-3	Argonaute that transports siRNA into the nucleus, nuclear RNAi	(Guang et al. 2008)	10.1126/science.1157647.An
PRMT-5	C34E10.5.1	ChR		PRotein arginine Methil Transferase	Chromatin remodeling	(Bedford and Richard 2005)	10.1016/j.molcel.2005.04.003
RHA-1	T07D4.3	ChR		Rna HelicAse	Involved in chromatin silencing	(Grishok 2005)	10.1016/j.febslet.2005.08.001
ZFP-1	F54F2.2a	ChR		Zinc Finger Protein	Chromatin remodeling	(Kim et al. 2005)	10.1126/science.1109267
PRG-1	D2030.6	PW	2ryAgo	Piwi fruitfly Releated Gene-1	Germline maintenance	(Das et al. 2008)	10.1016/j.molcel.2008.06.003
PRG-2	C01G5.2	PW	2ryAgo	Piwi fruitfly Releated Gene-2	Germline maintenance	(Das et al. 2008)	10.1016/j.molcel.2008.06.003
# PATHWAY DEFINITIONS					*COMPLEX DEFINITIONS
EndR=Endogenous RNAi					RISC=RNA Induced Silencing Complex
ExoR=Exogenous RNAi					Sist=Sistemic RNA interference
MIR=miRNA					Dicer=Dicer Complex
Amp=Amplification of interference, RNAi spreading					MPC=Microprocessor Complex
ChR=Chromatin Remodeling					ERI=ERI Complex
Pw=Piwi					2aryAgo= Secondary Argonautes
					RdRP=RNA dependent RNA polymerases
					SecS=Secondary RNAi Silencing
					PC=Polycomb Complex

## Sheet:  S2 Ribonuclease III genes
Table S2. Ribonuclease III genes identified in flatworms.
	DRSH-1	DCR-1	DCR-2	DCR-3
M. lignano	maker-uti_cns_0005723-snap-gene-0.3,maker-uti_cns_0011452-snap-gene-0.5,maker-uti_cns_0003592-snap-gene-0.2	maker-uti_cns_0046553-snap-gene-0.4,maker-uti_cns_0017378-snap-gene-0.2	--	--
S. mediterranea	Sme.000125.07	Sme .001736.00+.001736.01+.001736.02+.001736.03	Sme .004816.00	--
G. salaris	snap_masked-scf7180006950543-processed-gene-0.4	snap_masked-scf7180006948151-processed-gene-0.18+maker-scf7180006948152-snap-gene-0.67	snap_masked-scf7180006947707-processed-gene-0.8-mRNA-1.1,snap_masked-scf7180006947707-processed-gene-0.6-mRNA-1.1	--
P. xenopodis	PXEA_0003727501	--	PXEA_0003222801	--
C. sinensis	Csi 101707	Csi 111519	Csi 105018	Csi 105019
O. viverrini	Ovi 11305	Ovi 13440	Ovi 11263	Ovi 11264
E. caproni	ECPE_0000345801+ECPE_0000345901	ECPE_0001233801+ECPE_0001070801+ECPE_0001216001	ECPE_0001378601	ECPE_0001012801
F. hepatica (PRJNA 179522)	FhA 12643 +_12644 +_12645 +_12646 +_12647	FhA 11014+_11015+_11016+_11017	FhA 08654+_08655	FhA 08656+_08657
F. hepatica (PRJEB6687)	FhB s2953B000132 +s2953B000133	FhB s1520B000104	FhB s1234B000168	FhB s1234B000167
S. mansoni	Sma 142510	Sma 169750	Sma 033600	--
S. japonicum	Sja 0048900	Sja 0069770	Sja 0043700	--
S. haematobium	Sha 05360 +_06081	Sha 06487	Sha 03533	--
T. regenti	TRE_0000367301+TRE_0001741401+TRE_0000701801+TRE_0000337301	TRE_0001998201+TRE_0001394501	TRE_0000007501,TRE_scaffold0075696:588-1913:-	--
H. diminuta	HDID_0000071101	Contig0001126:1474-1515:+	HDID_0000877001	--
H. microstoma	Hmi 000061600	Hmi 000252400	HmN_002204100	--
H. nana	HNAJ_0000032601	HNAJ_0000739801	HNAJ_0000817301	--
E. granulosus	Egr001182900	Egr 000085200	Egr 000181800	--
E. multilocularis	Emu001182900	Emu 000085200	Emu 000181800,Emu 000180900	--
H. taeniaeformis	TTAC_0000143301	TTAC_0000651101	TTAC_0001043801+TTAC_0001043701	--
T. asiatica	TASK_0000761101	TASK_0000035501	Scaffold0000641:24594-25488:-,scaffold0000604:22974-23867:-	--
T. solium	Tso 000908400	Tso 000872800	Tso 001225000+_000756400+_000048100	--
M. corti	Mco 0000725501	MCOS_0000751301	MCOS_0000877401	--
D. latum	DILT_0000735001+DILT_0000462101+DILT_0000547301	DILT_0001012501	DILT_0000572601+DILT_0001206301	--
S. solidus	SSLN_0000678901	SSLN_0001346401+SSLN_0000053301+SSLN_0000053201	SSLN_0000784801+SSLN_0000784601+SSLN_0002022701	--
S. erinaceieuropaei	SPER_0000696001+SPER_0000084301+SPER_0000647801+SPER_0000643801	SPER_0002011001,SPER_0001382601,SPER_0000850701	SPER_0001018801+SPER_0001269401	--
Fragmented gene models were notated with a plus (+). Genomic regions with putative unannotated genes are indicated.

## Sheet: S3 Argonaute genes
Table S3. Argonaute genes identified in flatworms.
		FLAGO (FLATWORM AGOS)			WAgos
	AGO-like (ALG1/ALG2)	FLAGO-2	FLAGO-3	PIWI-like (PRG-1 & PRG-2)	RDE-1	ERGO-1	F58G1.1	PPW-1	PPW-2	SAGO-1	SAGO-2	NRDE-3	CSR-1
M. lignano	maker-uti_cns_0002732-snap-gene-0.4,maker-uti_cns_0048979-snap-gene-0.6,maker-uti_cns_0003216-snap-gene-0.5,snap_masked-uti_cns_0003759-processed-gene-0.0,maker-uti_cns_0005390-snap-gene-0.14,maker-uti_cns_0046809-snap-gene-0.11,uti_cns_0047778:65630-70033:+,snap_masked-uti_cns_0005091-processed-gene-0.0,maker-unitig_42917-snap-gene-0.2,snap_masked-uti_cns_0002990-processed-gene-0.1,maker-uti_cns…	maker-uti_cns_0016590-snap-gene-0.1	maker-uti_cns_0016356-snap-gene-0.1	maker-uti_cns_0002413-snap-gene-0.9,maker-uti_cns_0004697-snap-gene-0.2,maker-uti_cns_0013303-snap-gene-0.4,maker-uti_cns_0047572-snap-gene-0.24,maker-uti_cns_0047573-snap-gene-0.2,maker-uti_cns_0001743-snap-gene-1.12,maker-uti_cns_0047572-snap-gene-0.26,maker-uti_cns_0009808-snap-gene-0.5,maker-uti_cns_0001823-snap-gene-0.8,maker-uti_cns_0006325-snap-gene-0.11,maker-uti_cns_0003023-snap-gene-0.9…	--	--	--	--	--	--	--	--	--
S. mediterranea	Sme .008596.00+.008596.01,Sme .036615.00,Sme16151.1	Sme .000678.05	Sme .000678.07	mk4.003182.00,mk4.002396.00,mk4.000381.00,mk4.001253.02,mk4.001991.01,mk4.003473.02,mk4.000158.09,mk4.010770.02,mk4.000945.06	--	--	--	--	--	--	--	--	--
G. salaris	maker-scf7180006946995-snap-gene-0.26,genemark-scf7180006946995-processed-gene-0.1	genemark-scf7180006950580-processed-gene-0.3	--	--	--	--	--	--	--	--	--	--	--
P. xenopodis	PXEA_0001390601	--	--	--	--	--	--	--	--	--	--	--	--
C. sinensis	Csi 112397	Csi 100735	Csi 108572	--	--	--	--	--	--	--	--	--	--
O. viverrini	Ovi 02735	Ovi 07377	Ovi 13773	--	--	--	--	--	--	--	--	--	--
E. caproni	ECPE_0000240201+ECPE_scaffold0005152:2192-10789:(+)	ECPE_scaffold0009129:9197-11808:(+)+ECPE_0001013801	--	--	--	--	--	--	--	--	--	--	--
F. hepatica (PRJNA 179522)	FhA 04557+_04558+_04559,Contig6396:37973-41504:(+)	FhA 07567	FhA 12482+_12483	--	--	--	--	--	--	--	--	--	--
F. hepatica (PRJEB6687)	FhB s1192B000304,scaffold7282:12150-15680:(-)	FhB S5156b000132	FhB s668B000138+s668B000139	--	--	--	--	--	--	--	--	--	--
S. haematobium	Sha 03584	Sha 05116	--	--	--	--	--	--	--	--	--	--	--
S. japonicum	Sja 0044720	Sja 0045200	Sjp0103990	--	--	--	--	--	--	--	--	--	--
S. mansoni	Sma 198380.1	Sma 179320	Sma 102690	--	--	--	--	--	--	--	--	--	--
T. regenti	TRE_0000969201+TRE_0001084901	TRE_0000865701	--	--	--	--	--	--	--	--	--	--	--
H. diminuta	HDID_0000348001	HDID_0001112401	HDID_0000535101	--	--	--	--	--	--	--	--	--	--
H. microstoma	Hmi 000658200	Hmi 000950000	Hmi 000114300	--	--	--	--	--	--	--	--	--	--
H. nana	HNAJ_0000994601	HNAJ_0000176801,HNAJ_0001087201	HNAJ_000135620	--	--	--	--	--	--	--	--	--	--
E. granulosus	Egr 000346200	Egr 000739100,Egr 000911700	Egr 000911600	--	--	--	--	--	--	--	--	--	--
E. multilocularis	Emu 000346200	Emu 000739100, Emu 000911700	Emu 000911600	--	--	--	--	--	--	--	--	--	--
H. taeniaeformis	TTAC_0000094401	TTAC_0000196901	TTAC_0000235901	--	--	--	--	--	--	--	--	--	--
T. asiatica	TASK_0000720901	TASK_0001000801	--	--	--	--	--	--	--	--	--	--	--
T. solium	Tso 000674100	Tso 000876200,Tso 000161400	Tso 001204500	--	--	--	--	--	--	--	--	--	--
M. corti	MCOS_0000247501	MCOS_0000946601,Mco 0000379701	Mco 0000353801	--	--	--	--	--	--	--	--	--	--
D. latum	DILT_0000409701	DILT_0000068601	DILT_0000769701	--	--	--	--	--	--	--	--	--	--
S. solidus	SSLN_0001247001	SSLN_0002026201	SSLN_0002001601	--	--	--	--	--	--	--	--	--	--
S. erinaceieuropaei	SPER_0000200601	SPER_0003316601	SPER_contig0162115:23-635:-	--	--	--	--	--	--	--	--	--	--
Fragmented gene models were notated with a plus (+). Genomic regions with putative unannotated genes are indicated.

## Sheet: S4 miRNA pathway genes
Table S4. microRNA pathway genes detected in flatworms.
	Nuclear processing		Nucleo-cytoplasm transport		miRISC complex
	DRSH-1	PASH-1	XPO-1	EXP-5	DCR-1	LOQS	ALG1/ALG2 (AGO1)#	TSN-1	VIG-1	GW-182	CGH-1	NHL-2	GLD-1	ASD-2	FMR-1
M. lignano	maker-uti_cns_0005723-snap-gene-0.3,maker-uti_cns_0011452-snap-gene-0.5,maker-uti_cns_0003592-snap-gene-0.2	--	maker-uti_cns_0002331-snap-gene-0.5,maker-uti_cns_0007504-snap-gene-0.6,maker-uti_cns_0008883-snap-gene-0.4	--	maker-uti_cns_0046553-snap-gene-0.4,maker-uti_cns_0017378-snap-gene-0.2	--	maker-uti_cns_0002732-snap-gene-0.4,maker-uti_cns_0048979-snap-gene-0.6,maker-uti_cns_0003216-snap-gene-0.5,snap_masked-uti_cns_0003759-processed-gene-0.0,maker-uti_cns_0047759-snap-gene-0.3-mRNA-1.1,maker-uti_cns_0005390-snap-gene-0.14,maker-uti_cns_0046809-snap-gene-0.11,uti_cns_0047778:65630-70033:+,snap_masked-uti_cns_0005091-processed-gene-0.0,maker-unitig_42917-snap-gene-0.2,snap_masked-uti…	maker-uti_cns_0007391-snap-gene-0.13,maker-uti_cns_0010065-snap-gene-0.2,maker-uti_cns_0015940-snap-gene-0.3	maker-uti_cns_0006602-snap-gene-0.7-mRNA-1.1,maker-uti_cns_0009850-snap-gene-0.7-mRNA-1.1,snap_masked-uti_cns_0009476-processed-gene-0.0,maker-uti_cns_0011667-snap-gene-0.8	maker-uti_cns_0005930-snap-gene-0.19	maker-uti_cns_0013321-snap-gene-0.5,maker-uti_cns_0013321-snap-gene-0.5	maker-uti_cns_0010435-snap-gene-0.3,maker-uti_cns_0002835-snap-gene-0.7,maker-uti_cns_0007278-snap-gene-0.9,maker-uti_cns_0006517-snap-gene-0.2,maker-uti_cns_0005631-snap-gene-0.3,maker-uti_cns_0006035-snap-gene-0.2	--	maker-uti_cns_0012214-snap-gene-0.7,maker-uti_cns_0000265-snap-gene-1.15,maker-uti_cns_0008187-snap-gene-0.8,maker-uti_cns_0001807-snap-gene-0.9	maker-uti_cns_0003410-snap-gene-0.5,maker-uti_cns_0003410-snap-gene-0.5
S. mediterranea	Sme.000125.07	V31.008104: 1428-5271:-, v31.013804: 2114-2489:+	Sme .000191.02,mk4.005143.02.1	--	Sme .001736.00+.001736.01+.001736.02+.001736.03	Mk4.000968.03	Sme .008596.00+.008596.01,Sme .036615.00	Sme .001005.01+.001005.00	Mk4.001591.08	v31.001776:42624-42857:(+)	Mk4.000222.07, mk4.002614.04	Mk4.000251.11,v31.000498:118943-145569:-	--	mk4.022736.00,mk4.017898.00,mk4.006891.01,mk4.000015.12	Mk4.004270.03.1,mk4.009851.02.1
G. salaris	snap_masked-scf7180006950543-processed-gene-0.4	snap_masked-scf7180006951929-processed-gene-0.9	maker-scf7180006948230-augustus-gene-0.142	snap_masked-scf7180006948156-processed-gene-0.14	snap_masked-scf7180006948151-processed-gene-0.18+maker-scf7180006948152-snap-gene-0.67	maker-scf7180006951363-snap-gene-0.8	maker-scf7180006946995-snap-gene-0.26,genemark-scf7180006946995-processed-gene-0.1	genemark-scf7180006948150-processed-gene-0.6	augustus_masked-scf7180006950600-processed-gene-0.0	snap_masked-scf7180006948440-processed-gene-0.8	maker-scf7180006948035-augustus-gene-0.86,maker-scf7180006951422-augustus-gene-0.42	genemark-scf7180006953386-processed-gene-0.9	--	maker-scf7180006950904-augustus-gene-0.78	--
P. xenopodis	PXEA_0003727501	--	PXEA_0001726801+PXEA_0002873201	PXEA_contig0052380:1334-1916:(+)	--	PXEA_0003389101	PXEA_0001390601	PXEA_0000576701	PXEA_0000088101	PXEA_0000385301	PXEA_0001136701	PXEA_0001162101	--	PXEA_0000485001	PXEA_0000113701
C. sinensis	Csi 101707	Csi 107612	Csi 107442	csin101469	Csi 111519	csin109975	Csi 112397	Csi 109541	csin108560	csin107419	csin112233	csin100294	--	csin102193	csin103112
O. viverrini	Ovi 11305	Ovi 13119	Ovi 14337	T265_11319	Ovi 13440	opera_v5_525:18469-23338:(+)	Ovi 02735	Ovi 00614	T265_07384	T265_11084	T265_11668	T265_04905	--	T265_14663	T265_12526
E. caproni	ECPE_0000345801+ECPE_0000345901	ECPE_0000481901	ECPE_0000481001	ECPE_0000740801	ECPE_0001233801+ECPE_0001070801+ECPE_0001216001	ECPE_0001384001	ECPE_0000240201+ECPE_0000739001	ECPE_0000031201+ECPE_0001268601+ECPE_0001268701	ECPE_0001243101	ECPE_0000588101	ECPE_0001847301	ECPE_0000610301	--	ECPE_0000458001	ECPE_scaffold0031767: 4013-4619:-+ECPE_0000455701
F. hepatica (PRJNA179522)	FhA 12643 +_12644 +_12645 +_12646 +_12647	FhA 01879+_01880	FhA 11553+_11554	D915_10491+D915_10490	FhA 11014+_11015+_11016+_11017	D915DFT_Contig5229:32128-33810:(+)	FhA 04557+_04558+_0455	FhA 14412+_14413	D915_15229	D915_15854	D915_01764	D915_13113	--	D915_04098	D915_14146,D915_14145,D915_14144
F. hepatica (PRJEB6687)	FhB s2953B000132 +s2953B000133	FhB s319B000233	FhB s2835B000195	BN1106_s2278B000223	FhB s1520B000104	BN1106_s5187B000063	FhB s1192B000304	FhB s375B000232,BN1106_s375B000233,BN1106_s6489B000040	BN1106_s3348B000080	BN1106_s3666B000121	BN1106_s384B000397	BN1106_s3472B000043	--	BN1106_s199B000223	BN1106_s6067B000089
S. haematobium	Sha 05360 +_06081	Sha 00951	Sha 02166	A_01509+A_07720	Sha 06487	A_04594	Sha 03584	Sha 06301,B_00087	B_00038	A_01840	C_00154	A_02030+A_06804	--	--	A_01310+A_03271
S. japonicum	Sja 0048900	Sja 0013270	Sja 0069890	Sjp_0053530	Sja 0069770	Sjp_0045700	Sja 0044720	Sja 0100020	Sjp_0074950	Sjp_0103470	Sjp_0036950	Sjp_0100680	--	Sjp_0026670	Sjp_0017160
S. mansoni	Sma 142510	Sma 087220	Sma 124820	Smp_152800	Sma 169750	Smp_023670	Sma 198380.1	Sma 166110+_081570,Smp_118190+_101780	Smp_009310,Smp_046780	Smp_168040	Smp_211330.1	Smp_054730+_054740+_054750	--	Smp_171860	Smp_099630
T. regenti	TRE_0000367301+TRE_0001741401+TRE_0000701801+TRE_0000337301	TRE_0001701101+TRE_0001322101	TRE_0000226001,TRE_0000796601	TRE_scaffold0010525:6635-12903:(+)+TRE_0002120701+TRE_0000903501	TRE_0001998201+TRE_0001394501	TRE_0001951001	TRE_0000969201+TRE_0001084901	TRE_0001257501,TRE_0000192601,TRE_0001559801	--	--	TRE_0001153901, TRE_0001488401	TRE_0001210901-mRNA-1	--	TRE_0000681301	TRE_0000432401
H. diminuta	HDID_0000071101	HDID_0000995901,HDID_0000513301	HDID_0000964501	HDID_0000749701	Contig0001126:1474-1515:+	HDID_0000960101	HDID_0000348001	HDID_0000051601	HDID_0000913701	HDID_0000818801	HDID_0000268801,HDID_0000817401	--	--	HDID_0000366601	HDID_0001049101
H. microstoma	Hmi 000061600	Hmi 000067400	Hmi 000936400,Hmi 000935700	HmN_000692400	Hmi 000252400	HmN_000616700	Hmi 000658200	Hmi 000687200	HmN_000709500	HmN_000235300	HmN_000746800,HmN_02181800	--	--	HmN_002051300,HmN_000886900	HmN_000481900
H. nana	HNAJ_0000032601	HNAJ_0000214501	HNAJ_0000901901	HNAJ_0000209201	HNAJ_0000739801	HNAJ_0001046601	HNAJ_0000994601	HNAJ_0000719601	HNAJ_0001235301	HNAJ_0000310401	HNAJ_0000798801,HNAJ_000001060	--	--	--	HNAJ_0000335501
E. granulosus	Egr001182900	Egr 000576300	Egr 000331050	EgrG_000210200	Egr 000085200	EgrG_000914800	Egr 000346200	Egr 001073700,EgrG_001073800,EgrG_001074100	EgrG_000091800	EgrG_000920000	EgrG_001180000, EgrG_000123700	EgrG_000333000	--	EgrG_000055900	EgrG_000853200
E. multilocularis	Emu001182900	Emu 000576300	Emu 000331050	EmuJ_000210200	Emu 000085200	EmuJ_000914800	Emu 000346200	Emu 001073700,EmuJ_001073800,EmuJ_001073900,EmuJ_001074100,EmuJ_001074300	EmuJ_000091800	EmuJ_000920000	EmuJ_001180000, EmuJ_000123700	EmuJ_000333000	--	EmuJ_000055900	EmuJ_000853200
H. taeniaeformis	TTAC_0000143301	TTAC_0000251701	TTAC_0000005101	TTAC_0001069001+TTAC_0000236301+TTAC_0000206101	TTAC_0000651101	TTAC_0001081901	TTAC_0000094401	TTAC_0000137601	TTAC_0000876101	TTAC_0000169401	TTAC_0000229001, TTAC_0000464201	TTAC_0000687301	--	TTAC_0000916401	TTAC_0000771101
T. asiatica	TASK_0000761101	TASK_0000852101	TASK_0000348001	TASK_0000092201+TASK_0000493601	TASK_0000035501	TASK_0000735701	TASK_0000720901	TASK_0000785401,TASK_0000128801,TASK_0000874501	TASK_0000742001	TASK_0000103901	TASK_0000575901, TASK_0000652901	TASK_0000710301	--	TASK_0000855701	TASK_0000538701
T. solium	Tso 000908400	Tso 000694100	Tso 000192600	TsM_000693100+TsM_000985800	Tso 000872800	TsM_000652000	Tso 000674100	Tso 000483600,TsM_000040600	TsM_000532200	TsM_000137200	TsM_000545200, TsM_000552200	TsM_000078900	--	TsM_000736400	TsM_000653700
M. corti	Mco 0000725501	Mco 0000735001	Mco 0001013401	MCOS_0000546301	MCOS_0000751301	MCOS_0000365001	MCOS_0000247501	MCOS_0001036001+_0000486401+_0000858601,MCOS_0000167301	MCOS_0000041001	MCOS_0000072901	MCOS_0000251701, MCOS_0000785701	MCOS_0000564201	--	MCOS_0000568701	MCOS_0000174501
D. latum	DILT_0000735001+DILT_0000462101+DILT_0000547301	DILT_0000505401	DILT_0000672401,DILT_0000302001	DILT_0001507301	DILT_0001012501	DILT_0001264501	DILT_0000409701	DILT_0001927701+DILT_0001806801	DILT_0001989201	DILT_0000784201	DILT_0001324801	DILT_0000848601	--	DILT_0000037201	DILT_0001903701+DILT_contig0026597: 393-787:-
S. solidus	SSLN_0000678901	SSLN_0000285001	SSLN_0001330601	SSLN_0000525401	SSLN_0001346401+SSLN_0000053301+SSLN_0000053201	SSLN_0001708801	SSLN_0001247001	SSLN_0001919401+SSLN_0000127701+SSLN_0000062801	SSLN_0001294301	SSLN_0000422001	SSLN_0000366601, SSLN_0001190201	SSLN_0000344501	--	SSLN_0001121701	SSLN_0001661801
S. erinaceieuropaei	SPER_0000696001+SPER_0000084301+SPER_0000647801+SPER_0000643801	--	SPER_0000268101+SPER_0002482201+SPER_0003851901,SPER_0003476601	SPER_scaffold0022292: 4620-8969:(+)	SPER_0002011001,SPER_0001382601,SPER_0000850701	SPER_contig0221037: 144-518:(+),SPER_contig0182355: 461-602:(-)	SPER_0000200601	SPER_0002591301+SPER_0001416801,SPER_0000227401,SPER_0003850901		SPER_contig0147995:317-685:(+)	SPER_0002044301	SPER_0000111201	--	SPER_0001535201	SPER_0002277601,SPER_0003364401,SPER_0003132001
# AGO1 is the orthologue of ALG-1/ALG-2 inD. melanogaster
Fragmented gene models were notated with a plus (+). Genomic regions with putative unannotated genes are indicated.

## Sheet:  S5 exoRNAi pathway genes
Table S5. Exogenous RNA interferent pathway genes detected in flatworms.
	dsRNA uptake		Dicer Complex			Transition complex		siRISC
	SID-1-like	SID-2	DCR-2/3	DRH1	RDE-4	MUT-7	RDE-2	RDE1 (AGO2)#	TSN-1	VIG-1	XRN-1
M. lignano	maker-uti_cns_0016250-snap-gene-0.4,maker-uti_cns_0002631-snap-gene-0.10,maker-uti_cns_0003934-snap-gene-0.2,maker-uti_cns_0005715-snap-gene-0.2,maker-uti_cns_0002007-snap-gene-1.10,maker-uti_cns_0005722-snap-gene-0.4,maker-uti_cns_0013354-snap-gene-0.4	--	--	maker-uti_cns_0001089-snap-gene-1.5,maker-uti_cns_0001928-snap-gene-0.4,maker-uti_cns_0048231-snap-gene-0.5,maker-uti_cns_0002070-snap-gene-0.3,maker-uti_cns_0000451-snap-gene-0.8,maker-uti_cns_0000451-snap-gene-0.11	--	maker-uti_cns_0048527-snap-gene-0.3,maker-uti_cns_0009929-snap-gene-0.5,uti_cns_0010312:18396-21036:(-)	--	maker-uti_cns_0016590-snap-gene-0.1	maker-uti_cns_0007391-snap-gene-0.13,maker-uti_cns_0010065-snap-gene-0.2,maker-uti_cns_0015940-snap-gene-0.3	maker-uti_cns_0006602-snap-gene-0.7-mRNA-1.1,maker-uti_cns_0009850-snap-gene-0.7-mRNA-1.1,snap_masked-uti_cns_0009476-processed-gene-0.0,maker-uti_cns_0011667-snap-gene-0.8	maker-uti_cns_0010337-snap-gene-0.5,maker-uti_cns_0010854-snap-gene-0.3,snap_masked-uti_cns_0017890-processed-gene-0.0,maker-uti_cns_0002433-snap-gene-0.41
S. mediterranea	Mk4.001510.05,mk4.002106.02,mk4.004977.02	--	Sme .004816.00	Mk4.018523.01,mk4.008210.03+mk4.008210.02,mk4.018162.02+mk4.018162.01,mk4.002806.02+mk4.002806.01,mk4.005706.01,mk4.000370.07	--	--	--	Sme .000678.05	Sme .001005.01+.001005.00	Mk4.001591.08	mk4.000444.11+mk4.000444.09
G. salaris	genemark-scf7180006948856-processed-gene-0.0-mRNA-1.1+maker-scf7180006948857-snap-gene-0.5-mRNA-1.1	--	snap_masked-scf7180006947707-processed-gene-0.8-mRNA-1.1,snap_masked-scf7180006947707-processed-gene-0.6-mRNA-1.1	snap_masked-scf7180006952807-processed-gene-0.21	--	--	--	genemark-scf7180006950580-processed-gene-0.3	genemark-scf7180006948150-processed-gene-0.6	augustus_masked-scf7180006950600-processed-gene-0.0	snap_masked-scf7180006953365-processed-gene-0.19
P. xenopodis	PXEA_contig0024562: 3,084-3,248:(+)+PXEA_contig0044269: 1,938-2,131:(-)	--	PXEA_0003222801	PXEA_0001699401	--	--	--	--	PXEA_0000576701	PXEA_0000088101	PXEA_0000802001
C. sinensis	csin108254	--	Csi 105018,Csi 105019	csin102352	--	--	--	Csi 100735	Csi 109541	csin108560	csin101818
O. viverrini	T265_14015	--	Ovi 11263,Ovi 11264	T265_06534	--	--	--	Ovi 07377	Ovi 00614	T265_07384	T265_07587
E. caproni	ECPE_0001099101,ECPE_0000807201	--	ECPE_0001378601,ECPE_0001012801	ECPE_0000965701	--	--	--	ECPE_scaffold0009129:9197-11808:(+)+ECPE_0001013801	ECPE_0000031201+ECPE_0001268601+ECPE_0001268701	ECPE_0001243101	ECPE_0001358701
F. hepatica (PRJNA 179522)	D915_02547+D915_02546+D915_02545+D915_02544	--	FhA 08656+_08657,FhA 08654+_08655	D915_13284	--	--	--	FhA 07567	FhA 14412+_14413	D915_15229	D915_08373+D915_08374+D915_08375
F. hepatica (PRJEB6687)	BN1106_s1264B000230	--	FhB s1234B000167,FhB s1234B000168	BN1106_s115B000505	--	--	--	FhB S5156b000132	FhB s375B000232,BN1106_s375B000233,BN1106_s6489B000040	BN1106_s3348B000080	BN1106_s592B000218+BN1106_s592B000217
S. haematobium	A_03722+A_02566	--	Sma 033600	A_07153	--	--	--	Sha 05116	Sha 06301,B_00087	B_00038	A_03395
S. japonicum	Sjp_0101810+Sjp_0067130	--	Sja 0043700	--	--	--	--	Sja 0045200	Sja 0100020	Sjp_0074950	Sjp_0051080
S. mansoni	Smp_152020	--	Sha 03533	Smp_083710.1	--	--	--	Sma 179320	Sma 166110+_081570,Smp_118190+_101780	Smp_009310,Smp_046780	Smp_140420
T. regenti	TRE_0000051101+TRE_0000732601	--	TRE_0000007501,TRE_scaffold0075696:588-1913:-	TRE_0001560301+TRE_0001311101	--	--	--	TRE_0000865701	TRE_0001257501,TRE_0000192601,TRE_0001559801	--	TRE_0000752101+TRE_0000752001+TRE_0001501801
H. diminuta	HDID_0001007701+HDID_0000115801	--	HDID_0000877001	HDID_0000161801	--	--	--	HDID_0001112401	HDID_0000051601	HDID_0000913701	HDID_0000698801
H. microstoma	HmN_000120700	--	HmN_002204100	HmN_000787100	--	--	--	Hmi 000950000	Hmi 000687200	HmN_000709500	HmN_000211300
H. nana	HNAJ_0000408801	--	HNAJ_0000817301	HNAJ_0000085401	--	--	--	HNAJ_0000176801,HNAJ_0001087201	HNAJ_0000719601	HNAJ_0001235301	HNAJ_0001031501
E. granulosus	EgrG_000973200	--	Egr 000181800	EgrG_000741400	--	--	--	Egr 000739100,Egr 000911700	Egr 001073700,EgrG_001073800,EgrG_001074100	EgrG_000091800	EgrG_000228400
E. multilocularis	EmuJ_000973200	--	Emu 000181800,Emu 000180900	EmuJ_000741400	--	--	--	Emu 000739100, Emu 000911700	Emu 001073700,EmuJ_001073800,EmuJ_001073900,EmuJ_001074100,EmuJ_001074300	EmuJ_000091800	EmuJ_000228400
H. taeniaeformis	TTAC_0000800301	--	TTAC_0001043801+TTAC_0001043701	TTAC_0000082201	--	--	--	TTAC_0000196901	TTAC_0000137601	TTAC_0000876101	TTAC_0000328801+TTAC_0000967601
T. asiatica	TASK_0000564501	--	Scaffold0000641:24594-25488:(-),scaffold0000604:22974-23867:(-)	--	--	--	--	TASK_0001000801	TASK_0000785401,TASK_0000128801,TASK_0000874501	TASK_0000742001	TASK_0000904301
T. solium	TsM_000003400	--	Tso 001225000+_000756400+_000048100	TsM_000690000	--	--	--	Tso 000876200,Tso 000161400	Tso 000483600,TsM_000040600	TsM_000532200	TsM_000498600
M. corti	MCOS_0000956501	--	MCOS_0000877401	MCOS_0000902601	--	--	--	MCOS_0000946601,Mco 0000379701	MCOS_0001036001+_0000486401+_0000858601,MCOS_0000167301	MCOS_0000041001	MCOS_0000121901
D. latum	DILT_scaffold0054790: 950-1373:(+)+DILT_scaffold0061252: 1,567-2210:(-)+DILT_scaffold0035012: 849-3829:(+)+DILT_scaffold0048674: 916-1887:(-)	--	DILT_0000572601+DILT_0001206301	DILT_0000827401+DILT_0001957401	--	--	--	DILT_0000068601	DILT_0001927701+DILT_0001806801	DILT_0001989201	DILT_0001837201
S. solidus	SSLN_0000411701+SSLN_0000411901	--	SSLN_0000784801+SSLN_0000784601+SSLN_0002022701	SSLN_0000235701	--	--	--	SSLN_0002026201	SSLN_0001919401+SSLN_0000127701+SSLN_0000062801	SSLN_0001294301	SSLN_0000866001
S. erinaceieuropaei	SPER_0003846001,SPER_0002081201	--	SPER_0001018801+SPER_0001269401	SPER_0003216201	--	--	--	SPER_0003316601	SPER_0002591301+SPER_0001416801,SPER_0000227401,SPER_0003850901		SPER_0001949101
# AGO2 is the functional homologue of RDE-1 inD. melanogaster
Fragmented gene models were notated with a plus (+). Genomic regions with putative unannotated genes are indicated.

## Sheet: S6 endoRNAi pathway genes
Table S6. Endogenous RNA interferent pathway genes detected in flatworms.
				ERI complex
	DCR-1	ERGO-1 (AGO2)#	RRF-3	ERI-1	R02D3.8	ERI-3	ERI-5	ERI-6	ERI-7
M. lignano	maker-uti_cns_0046553-snap-gene-0.4,maker-uti_cns_0017378-snap-gene-0.2	maker-uti_cns_0016590-snap-gene-0.1	maker-uti_cns_0014860-snap-gene-0.3,maker-uti_cns_0014160-snap-gene-0.3,maker-uti_cns_0013431-snap-gene-0.4	uti_cns_0045981:173737-174321:(+),uti_cns_0045485:282601-283185:(+)	maker-uti_cns_0009029-snap-gene-0.5,maker-uti_cns_0007829-snap-gene-0.6	--	--	--	maker-unitig_21619-snap-gene-0.2,maker-uti_cns_0001313-snap-gene-0.3,maker-uti_cns_0002238-snap-gene-0.5
S. mediterranea	Sme .001736.00+.001736.01+.001736.02+.001736.03	Sme .000678.05	--	mk4.012915.00,mk4.002515.02	--	--	--	--	mk4.006782.00
G. salaris	snap_masked-scf7180006948151-processed-gene-0.18+maker-scf7180006948152-snap-gene-0.67	genemark-scf7180006950580-processed-gene-0.3	--	augustus_masked-scf7180006951919-processed-gene-0.2	scf7180006952651:2408-3025:(-)	--	--	--	--
P. xenopodis	--	--	--	PXEA_0000247701	PXEA_0001399601	--	--	--	--
C. sinensis	Csi 111519	Csi 100735	--	csin106671	scf00429:9260-11144:(+),csin107559	--	--	--	--
O. viverrini	Ovi 13440	Ovi 07377	--	T265_14105	T265_01488,T265_04941	--	--	--	--
E. caproni	ECPE_0001233801+ECPE_0001070801+ECPE_0001216001	ECPE_scaffold0009129:9197-11808:(+)+ECPE_0001013801	--	ECPE_0001333001	ECPE_0001531401	--	--	--	--
F. hepatica (PRJNA 179522)	FhA 11014+_11015+_11016+_11017	FhA 07567	--	D915_15274	D915_06627,D915DFT_Contig2088:6811-29080:(-)	--	--	--	--
F. hepatica (PRJEB6687)	FhB s1520B000104	FhB S5156b000132	--	BN1106_s86B000851	BN1106_s2421B000087,BN1106_s1255B000315	--	--	--	--
S. mansoni	Sma 169750	Sha 05116	--	Smp_029850	Smp_051420,Smp_157760	--	--	--	--
S. japonicum	Sja 0069770	Sja 0045200	--	Sjp_0017980	--	--	--	--	--
S. haematobium	Sha 06487	Sma 179320	--	A_04885	A_00903,A_07719	--	--	--	--
T. regenti	TRE_0001998201+TRE_0001394501	TRE_0000865701	--	TRE_0000419401	TRE_scaffold0044000:1341-1778:(+)+TRE_0000790701,TRE_0000419401	--	--	--	--
H. diminuta	Contig0001126:1474-1515:+	HDID_0001112401	--	--	HDID_0000861801,HDID_0000968701	--	--	--	--
H. microstoma	Hmi 000252400	Hmi 000950000	--	--	HmN_000377300,HmN_000098500	--	--	--	--
H. nana	HNAJ_0000739801	HNAJ_0000176801,HNAJ_0001087201	--	--	HNAJ_0001214701,HNAJ_0000775501	--	--	--	--
E. granulosus	Egr 000085200	Egr 000739100,Egr 000911700	--	--	EgrG_001046300,EgrG_000057100	--	--	--	--
E. multilocularis	Emu 000085200	Emu 000739100, Emu 000911700	--	--	EmuJ_001046300,EmuJ_000057100	--	--	--	--
T. asiatica	TASK_0000035501	TTAC_0000196901	--	--	TASK_0000307901,TASK_0000080801	--	--	--	--
T. solium	Tso 000872800	TASK_0001000801	--	--	TsM_000429100,TsM_000568400	--	--	--	--
H. taeniaeformis	TTAC_0000651101	Tso 000876200,Tso 000161400	--	--	TTAC_0000759201,TTAC_0000260601	--	--	--	--
M. corti	MCOS_0000751301	MCOS_0000946601,Mco 0000379701	--	MCOS_0000596801	MCOS_0000998801	--	--	--	--
D. latum	DILT_0001012501	DILT_0000068601	--	--	DILT_0000394001,DILT_0000974601	--	--	--	--
S. solidus	SSLN_0001346401+SSLN_0000053301+SSLN_0000053201	SSLN_0002026201	--	SSLN_0000312701	SSLN_0001066801	--	--	--	--
S. erinaceieuropaei	SPER_0002011001,SPER_0001382601,SPER_0000850701	SPER_0003316601	--	SPER_0002196701,SPER_0001912801,SPER_0001226901	SPER_contig0112298:336-844:(+)	--	--	--	--
# AGO2 is the functional homologue of ERGO-1 inD. melanogaster
Fragmented gene models were notated with a plus (+). Genomic regions with putative unannotated genes are indicated.

## Sheet: S7 Amplification pathway genes
Table S7. Amplification pathway genes detected in flatworms.
	Secondary siRNA synthesis						RNAi persistence
	EGO-1	RRF-1	RRF-2	RDE-3	GLD-2	PIR-1	SMG-2	SMG-5	SMG-6	MUT-14	MUT-16
M. lignano	maker-uti_cns_0014860-snap-gene-0.4	--	--	--	maker-uti_cns_0001913-snap-gene-0.12,maker-uti_cns_0003544-snap-gene-0.15,maker-uti_cns_0014542-snap-gene-0.2	maker-uti_cns_0012403-snap-gene-0.3,maker-uti_cns_0022195-snap-gene-0.2	maker-uti_cns_0045908-snap-gene-0.4,maker-uti_cns_0005177-snap-gene-0.4,maker-uti_cns_0006781-snap-gene-0.5,uti_cns_0011425:2072-4050:(+)	--	maker-uti_cns_0012118-snap-gene-0.3,maker-uti_cns_0010994-snap-gene-0.5,maker-uti_cns_0045498-snap-gene-0.5	--	--
S. mediterranea	--	--	--	--	mk4.000821.03	mk4.002749.01	mk4.000027.03	--	mk4.012570.04,mk4.006651.00	--	--
G. salaris	--	--	--	--	--	maker-scf7180006952886-snap-gene-0.26	genemark-scf7180006948682-processed-gene-0.3	--	maker-scf7180006951325-snap-gene-0.40	--	--
P. xenopodis	--	--	--	--	--	PXEA_contig0000062:9812-13451:(+)	PXEA_0000581601	--	PXEA_0002794401	--	--
C. sinensis	--	--	--	--	csin107756	scf00331:406937-408859:(+)	csin102523	--	csin102542+csin112899	--	--
O. viverrini	--	--	--	--	T265_13546	T265_12285	T265_04125	--	T265_00468	--	--
E. caproni	--	--	--	--	ECPE_0000449101	ECPE_0000674401	ECPE_0001439801+ECPE_0001546501	--	ECPE_0001350301	--	--
F. hepatica (PRJNA 179522)	--	--	--	--	D915_10456	D915DFT_Contig3288:73219-81906:(-)	D915_12913+D915_12912,D915_09883+D915_09882+D915_09881	--	D915_11116+D915_11117	--	--
F. hepatica (PRJEB6687)	--	--	--	--	BN1106_s2865B000078	BN1106_s5644B000057	BN1106_s2123B000189,BN1106_s1821B000103,BN1106_s1123B000524,BN1106_s1123B000525	--	BN1106_s2800B000128	--	--
S. haematobium	--	--	--	--	A_05970	A_09351	A_08305	--	A_06720	--	--
S. japonicum	--	--	--	--	Sjp_0038390	Sjp_0073040	Sjp_0010660	--	Sjp_0052560	--	--
S. mansoni	--	--	--	--	Smp_005640	Smp_196350	Smp_061590	--	Smp_131650	--	--
T. regenti	--	--	--	--	TRE_0001566601	TRE_scaffold0016842:4953-6383:(-)	TRE_0000642101	--	TRE_0000161801	--	--
H. diminuta	--	--	--	--	HDID_0000276101	HDID_0000064201	HDID_0000961001	--	HDID_0000393801	--	--
H. microstoma	--	--	--	--	HmN_000795700	HmN_000172000	HmN_000344200	--	HmN_000847100	--	--
H. nana	--	--	--	--	HNAJ_0001202501	HNAJ_0000722201	HNAJ_0000926301	--	HNAJ_0000827001	--	--
E. granulosus	--	--	--	--	EgrG_000319900	EgrG_000245000	EgrG_001040700	--	EgrG_000831300	--	--
E. multilocularis	--	--	--	--	EmuJ_000319900	EmuJ_000245000	EmuJ_001040700	--	EmuJ_000831300	--	--
H. taeniaeformis	--	--	--	--	TTAC_0000181501	TTAC_0001118301	TTAC_0001006701	--	TTAC_0001009501	--	--
T. asiatica	--	--	--	--	TASK_0000907801	TASK_0000733801	TASK_0000555401	--	TASK_0000506701	--	--
T. solium	--	--	--	--	TsM_001196600	TsM_000538800	TsM_000674300	--	TsM_000919000	--	--
M. corti	--	--	--	--	MCOS_0000241501	MCOS_0000796101	MCOS_0000577701	--	MCOS_0000628701	--	--
D. latum	--	--	--	--	--	DILT_0000649001	DILT_0000618701+DILT_0000068501	--	DILT_0001889201	--	--
S. solidus	--	--	--	--	SSLN_0001368501	SSLN_0001442001	SSLN_0001268701	--	SSLN_0000003801	--	--
S. erinaceieuropaei	--	--	--	--	SPER_0003624701	SPER_0003199501	SPER_0001523101	--	SPER_0003560601+SPER_0000939801	--	--
Fragmented gene models were notated with a plus (+). Genomic regions with putative unannotated genes are indicated.

## Sheet: S8 RNAi spreading genes
Table S8. RNA spreading pathway genes detected in flatworms.
	RNAi spreading
	RSD-2	RSD-3	RSD-6
M. lignano	--	maker-uti_cns_0045364-snap-gene-3.23,maker-uti_cns_0003303-snap-gene-0.2,maker-uti_cns_0002334-snap-gene-0.3,maker-uti_cns_0002119-snap-gene-0.11,uti_cns_0007128:2351-5826:(+)	--
S. mediterranea	--	mk4.000282.02	--
G. salaris	--	genemark-scf7180006949331-processed-gene-0.2	--
P. xenopodis	--	PXEA_contig0215384:54-462:(+)	--
C. sinensis	--	csin105060	--
O. viverrini	--	T265_07034	--
E. caproni	--	ECPE_0000061001	--
F. hepatica (PRJNA 179522)	--	D915_05125+D915_05126	--
F. hepatica (PRJEB6687)	--	BN1106_s8728B000027,BN1106_s745B000381	--
S. haematobium	--	A_00887	--
S. japonicum	--	Sjp_0064420	--
S. mansoni	--	Smp_140330	--
T. regenti	--	TRE_0001229301+TRE_0000177401	--
H. diminuta	--	HDID_0000275201	--
H. microstoma	--	HmN_000301600	--
H. nana	--	HNAJ_0000797101	--
E. granulosus	--	EgrG_000113400	--
E. multilocularis	--	EmuJ_000113400	--
H. taeniaeformis	--	TTAC_0000839201	--
T. asiatica	--	TASK_0000876201	--
T. solium	--	TsM_001058100	--
M. corti	--	MCOS_0000928401	--
D. latum	--	DILT_0001882801	--
S. solidus	--	SSLN_0000784901	--
S. erinaceieuropaei	--	--	--
Fragmented gene models were notated with a plus (+). Genomic regions with putative unannotated genes are indicated.

## Sheet: S9 Chromatin remodeling genes
Table S9. Chromatin remodeling genes associated to RNA interference detected in flatworms.
	GFL-1	HEN-1	HPL-1	MES-2	MES-3	MES-6	MRG-1	PRMT-5	RHA-1	ZFP-1	PHF-14	PHF-15	LIN-49
M. lignano	maker-uti_cns_0002310-snap-gene-0.6,maker-uti_cns_0004504-snap-gene-0.2	snap_masked-uti_cns_0023196-processed-gene-0.0,maker-uti_cns_0048233-snap-gene-0.2,snap_masked-uti_cns_0015384-processed-gene-0.1,maker-uti_cns_0000506-snap-gene-1.12,maker-uti_cns_0002042-snap-gene-0.56,maker-unitig_14404-snap-gene-0.2,maker-unitig_22442-snap-gene-0.2	uti_cns_0004165:10977-11510:(-),uti_cns_0004186:76336-76869:(+),maker-uti_cns_0009937-snap-gene-0.14,maker-uti_cns_0001501-snap-gene-0.44,maker-uti_cns_0009509-snap-gene-0.21	maker-uti_cns_0000987-snap-gene-0.4,maker-uti_cns_0011336-snap-gene-0.5,maker-uti_cns_0001350-snap-gene-0.6,maker-unitig_20770-snap-gene-0.2	--	maker-uti_cns_0000323-snap-gene-1.4,maker-uti_cns_0014629-snap-gene-0.2,maker-uti_cns_0000873-snap-gene-1.17	maker-uti_cns_0045858-snap-gene-0.5,maker-uti_cns_0003484-snap-gene-0.10,maker-uti_cns_0046822-snap-gene-0.10	maker-uti_cns_0048794-snap-gene-0.4,maker-uti_cns_0002992-snap-gene-0.12,maker-uti_cns_0047166-snap-gene-0.11	snap_masked-uti_cns_0009838-processed-gene-0.1,maker-uti_cns_0008486-snap-gene-0.4,maker-uti_cns_0013606-snap-gene-0.2,maker-unitig_20470-snap-gene-0.2	maker-uti_cns_0000939-snap-gene-1.10,maker-uti_cns_0006892-snap-gene-0.6	maker-uti_cns_0001747-snap-gene-0.9	--	maker-uti_cns_0003145-snap-gene-0.9,maker-uti_cns_0048238-snap-gene-0.3
S. mediterranea	mk4.003786.00,mk4.004283.06	v31.010557:71-259:(-)	mk4.000028.12,mk4.005953.00	mk4.000174.06	--	mk4.003314.00+mk4.003314.01	mk4.007283.00	mk4.002031.05	mk4.000400.05,mk4.000400.11	mk4.000148.00	mk4.000002.13	mk4.001839.04	mk4.013247.01
G. salaris	genemark-scf7180006950375-processed-gene-0.5	--	genemark-scf7180006949356-processed-gene-0.31	genemark-scf7180006953371-processed-gene-0.15	--	genemark-scf7180006947337-processed-gene-0.12	scf7180006948522:14400-15783:(-)	genemark-scf7180006952511-processed-gene-0.6	maker-scf7180006950771-snap-gene-0.78	--	maker-scf7180006950150-augustus-gene-0.45	--	maker-scf7180006951912-snap-gene-0.19
P. xenopodis	PXEA_0000917801	--	PXEA_0003800301	PXEA_0000628101	--	PXEA_0002868601,PXEA_0000366701	PXEA_contig0120697:78-484:(-)+PXEA_contig0030968:2411-2928:(-)	PXEA_0000574601	PXEA_0000335301,PXEA_0001173501	--	PXEA_0001222901	--	--
C. sinensis	csin108713	--	csin103715	csin108035	--	csin104961	csin107313	csin110259	csin104775,csin103562	csin108768	csin106375	csin112881	csin108720
O. viverrini	T265_08874	--	T265_07429	T265_11922	--	T265_07277	T265_00752	T265_08688	T265_01921,T265_09022	T265_04752	T265_01747	T265_15141	T265_06804
E. caproni	ECPE_0001576301	--	ECPE_0001754701+ECPE_0001678301	ECPE_0000997401+ECPE_0001213901	--	ECPE_0000441601+ECPE_0000441501	ECPE_0001095201	ECPE_0001126001+ECPE_0000629601	ECPE_0001141501,ECPE_0000520901	ECPE_scaffold0005426:6006-30137:(+)	ECPE_0001556301	ECPE_0000883201	--
F. hepatica (PRJNA 179522)	D915DFT_Contig5289:34399-35037:(-)	--	D915DFT_Contig896:76954-80338:(-)	D915_12622	--	D915DFT_Contig719:257000-270517:(-)	D915_03999+D915_04000	D915_11165	D915DFT_Contig867:190497-261306:(-),D915_05517+D915_05518+D915_05519,D915_15851+D915_15852	D915_12350+D915_12351	D915_08050	D915_14972	--
F. hepatica (PRJEB6687)	BN1106_s1115B000498	--	BN1106_s5595B000080	BN1106_s2495B000110	--	BN1106_s2454B000170	BN1106_s807B000264+BN1106_s807B000263	BN1106_s3296B000170	BN1106_s263B000601,BN1106_s464B000218	BN1106_s4110B000081	BN1106_s1324B000274	BN1106_s1117B000411	BN1106_S4329b000100
S. haematobium	A_07110	--	A_03393	A_02517	--	A_07405	A_01490+A_06316	A_00484	A_05381,A_03915	Sha_scaffold442:489736-510559:(-)	A_03800	--	--
S. japonicum	Sjp_0068080	--	Sjp_0100410	Sjp_0072180	--	Sjp_0055160	Sjp_0061420	Sjp_0063090	Sjp_0075770,Sjp_0016940	Sjp_0079310	Sjp_0040120	Sjp_0130790	Sjp_0026440
S. mansoni	Smp_070760	--	Smp_179650	Smp_078900	--	Smp_165220	Smp_140950	Smp_171150	Smp_152840,Smp_035030	Smp.SC_0049:1267717-1269569:(-)	Smp_196800	Smp_137970	Smp_097110
T. regenti	TRE_0002136001	--	TRE_0001188701+TRE_0001297401	TRE_0001321701	--	TRE_0001479501,TRE_0000111401,TRE_0001776001	TRE_0001928701	TRE_0001887201	TRE_0000726001,TRE_0001347901	TRE_0000714101	TRE_0000567001	TRE_0000714101	TRE_0001965501
H. diminuta	HDID_0000458501	--	HDID_0000460901,HDID_0000308101	HDID_0000037601	--	HDID_0000872501	HDID_0000079201	HDID_0000078701	HDID_0000304701,HDID_0000981101	--	HDID_0000354101	HDID_0000318001	HDID_0000311101
H. microstoma	HmN_000078300	--	HmN_000435400	HmN_000730850	--	HmN_000084300	HmN_000304200	HmN_000433000	HmN_000211900,HmN_000168800	--	HmN_000624300	HmN_000189300	HmN_000383500
H. nana	HNAJ_0000982501	--	HNAJ_0000229601,HNAJ_0000997901	HNAJ_0000733801	--	HNAJ_0000131401	HNAJ_0000311701	HNAJ_0001056501	HNAJ_0000475201,HNAJ_0001203201+HNAJ_0000438901	--	HNAJ_0000066501	HNAJ_0001076801	HNAJ_0000009501
E. granulosus	EgrG_001012100	--	EgrG_000492600,EgrG_000830000	EgrG_000439200	--	EgrG_000597500	EgrG_001091300	EgrG_000795200	EgrG_000228800,EgrG_000242500	--	EgrG_001178100	EgrG_000991800	EgrG_000955500
E. multilocularis	EmuJ_001012100	--	EmuJ_000492600,EmuJ_000830000	EmuJ_000439200	--	EmuJ_000597500	EmuJ_001091300	EmuJ_000795200	EmuJ_000228800,EmuJ_000242500	--	EmuJ_001178100	EmuJ_000991800	EmuJ_000955500
H. taeniaeformis	TTAC_0000047101	--	TTAC_0000389501,TTAC_0000651701	TTAC_0000201501	--	TTAC_0000472501+TTAC_0000431001	TTAC_0000421101	TTAC_0000097901	TTAC_0000276901,TTAC_0000114401	--	TTAC_0000927701	TTAC_0000033301	TTAC_0000437801
T. asiatica	TASK_0000438001	--	TASK_0000505601,TASK_0000206601	TASK_0000725901	--	TASK_0000443201	TASK_0000698801	TASK_0000894401	TASK_0000723101,TASK_0000486301	--	TASK_0000889401	TASK_0000590801	TASK_0000141101
T. solium	TsM_001061900	--	TsM_000682100,TsM_001157300	TsM_000907200	--	TsM_000562200	TsM_000115900	TsM_000362200	TsM_000531700,TsM_000915500	--	TsM_000160900+TsM_000217900	TsM_000678200	TsM_001133600
M. corti	MCOS_0000611701	--	MCOS_0000091201,MCOS_0000277001	MCOS_0000954701	--	MCOS_0001044901	MCOS_0000769401	MCOS_0000686801	MCOS_0000121501,MCOS_0000086901	--	MCOS_0000413201	MCOS_0000859001	MCOS_0000918101
D. latum	DILT_0001142301	--	DILT_0000970601,DILT_0001376401	DILT_0001256601	--	DILT_0000914701	DILT_0000624901	DILT_0001478701	DILT_0001066401,DILT_0000432401	--	DILT_0001302501	--	DILT_0000740501
S. solidus	SSLN_0001313401	--	SSLN_0000130201,SSLN_0000101001	SSLN_0000838301	--	SSLN_0000994101	SSLN_0001453301	SSLN_0000653501	SSLN_0000256701,SSLN_0001151101	--	SSLN_0001694101	SSLN_0000070501	SSLN_0000650401
S. erinaceieuropaei	SPER_0000540801	--	SPER_0003610601,SPER_0002249701	SPER_0002262201+SPER_0002814301	--	SPER_0001083101,SPER_0001890701,SPER_0001596301	SPER_0001522001+SPER_0000481201	SPER_0001573801+SPER_0001403601+SPER_0003604401	SPER_0002042501	--	SPER_0000322101	--	--
Fragmented gene models were notated with a plus (+). Genomic regions with putative unannotated genes are indicated.
